# Supplementary material for: Boosting the Sustainable Transformation of Cornus mas L. Stones Using a Hybrid Strategy Involving Microwave-Assisted Extraction
Source: Molecules. 2026 Feb 2;31(3):525. doi: 10.3390/molecules31030525 (PMC12899463; doi:10.3390/molecules31030525)
Supplement: Supplementary file 1 [file molecules-31-00525-s001.zip]

Archive with 1 entries (1 files):
- molecules-4029560-supplementary.pdf
